# Supplementary material for: β-Hydroxybutyrate Oxidation Promotes the Accumulation of Immunometabolites in Activated Microglia Cells
Source: Metabolites. 2020 Aug 26;10(9):346. doi: 10.3390/metabo10090346 (PMC7570092; doi:10.3390/metabo10090346)
Supplement: Supplementary file 1 [file metabolites-10-00346-s001.zip]

Archive with 4 entries (3 files):
- metabolites-872659-supplementary-proofed/
- metabolites-872659-supplementary-proofed/Supplementary Methods.pdf
- metabolites-872659-supplementary-proofed/Supplementary Results - figures.pdf
- metabolites-872659-supplementary-proofed/Supplementary Results - tables.xlsx
