# Supplementary material for: β-Hydroxybutyrate Oxidation Promotes the Accumulation of Immunometabolites in Activated Microglia Cells
Source: Metabolites. 2020 Aug 26;10(9):346. doi: 10.3390/metabo10090346 (PMC7570092; doi:10.3390/metabo10090346)
Supplement: Supplementary file 1 [file metabolites-10-00346-s001.zip › metabolites-872659-supplementary-proofed/Supplementary Results - tables.xlsx]

## Sheet: Supplementary Table 1A
		Metabolite	Pyruvic acid	Pyruvic acid	Pyruvic acid	Pyruvic acid	Lactic acid	Lactic acid	Lactic acid	Lactic acid	Succinic acid	Succinic acid	Succinic acid	Succinic acid	Succinic acid	Fumaric acid	Fumaric acid	Fumaric acid	Fumaric acid	Fumaric acid	2-Ketoglutaric acid	2-Ketoglutaric acid	2-Ketoglutaric acid	2-Ketoglutaric acid	2-Ketoglutaric acid	2-Ketoglutaric acid	Malic acid	Malic acid	Malic acid	Malic acid	Malic acid	Glutamic acid	Glutamic acid	Glutamic acid	Glutamic acid	Glutamic acid	Glutamic acid	Citric acid	Citric acid	Citric acid	Citric acid	Citric acid	Citric acid	Citric acid
		Mass m+0	174	174	174	174	261	261	261	261	289	289	289	289	289	287	287	287	287	287	346	346	346	346	346	346	419	419	419	419	419	432	432	432	432	432	432	591	591	591	591	591	591	591
		Isotopologue	0	1	2	3	0	1	2	3	0	1	2	3	4	0	1	2	3	4	0	1	2	3	4	5	0	1	2	3	4	0	1	2	3	4	5	0	1	2	3	4	5	6
12C6-Glucose (mM)	13C4-BHB (mM)	Retention Time	10.395	10.395	10.395	10.395	13.3	13.3	13.3	13.3	16.498	16.498	16.498	16.498	16.498	16.84	16.84	16.84	16.84	16.84	18.92	18.92	18.92	18.92	18.92	18.92	19.889	19.889	19.889	19.889	19.889	21.34	21.34	21.34	21.34	21.34	21.34	24.05	24.05	24.05	24.05	24.05	24.05	24.05
0	5	#1	0.91738	0.0302056	0.0290232	0.023391	0.872542	0.00673502	0.107655	0.0130682	0.808222	0.0673408	0.0937163	0.0222298	0.00849088	0.737973	0.0439402	0.136259	0.0468351	0.0349923	0.777871	0.0524445	0.118546	0.0286032	0.0225349	2.31081e-20	0.784357	0.046536	0.133152	0.0340502	0.00190507	0.755924	0.0335178	0.160953	0.0267703	0.0213146	0.00152113	0.455768	0.0405932	0.384889	0.0359931	0.0638781	0.0188788	4.95958e-19
0	5	#2	0.920013	0.028487	0.0263563	0.0251435	0.864879	0.00798597	0.102095	0.02504	0.820932	0.0564718	0.0966277	0.0180854	0.00788278	0.738707	0.0563776	0.129371	0.0480707	0.0274737	0.725477	0.0767025	0.15408	0.0244712	0.0192693	2.10154e-20	0.769263	0.0545402	0.140063	0.0361336	0	0.741842	0.0339097	0.170628	0.0292285	0.0218104	0.00258073	0.435688	0.0296365	0.406728	0.0301024	0.0715425	0.0211603	0.00514239
0	5	#3	0.924225	0.0336514	0.0204344	0.0216892	0.882764	0.0044561	0.101437	0.0113427	0.827326	0.0496105	0.0934657	0.0250297	0.00456843	0.735621	0.0569965	0.126941	0.0518792	0.0285621	0.732379	0.0742258	0.142985	0.0240682	0.0263427	1.37956e-20	0.781239	0.0435765	0.139768	0.0329085	0.0025079	0.743593	0.0368382	0.166343	0.0282659	0.0229652	0.00199566	0.449644	0.0386934	0.358643	0.05066	0.0801922	0.0219797	0.000188462
1	5	#1	0.963441	0.0126668	0.0123518	0.011541	0.955282	0.00429524	0.0376158	0.0028073	0.835362	0.0534939	0.0939852	0.0107568	0.00640237	0.79546	0.0443527	0.0970006	0.0306648	0.0325221	0.830103	0.056346	0.088496	0.00959915	0.0154562	2.69503e-20	0.835338	0.0446743	0.0979462	0.0204598	0.00158205	0.828971	0.025248	0.122995	0.0133584	0.00887984	0.000548293	0.567043	0.0578128	0.286629	0.0493443	0.027349	0.0118221	3.72694e-20
1	5	#2	0.965424	0.0152221	0.00997698	0.00937669	0.961308	0.00503996	0.0306671	0.00298481	0.85468	0.0499087	0.0732996	0.0165148	0.00559646	0.795749	0.0482858	0.096235	0.0394103	0.02032	0.827551	0.0543495	0.107225	2.71051e-20	0.0108748	1.40414e-20	0.836767	0.0408087	0.102553	0.0167249	0.00314604	0.822292	0.0285816	0.124473	0.0147836	0.00921713	0.000652988	0.577262	0.048987	0.301558	0.0295273	0.0396456	0.00302021	4.54259e-19
1	5	#3	0.967163	0.013414	0.00950002	0.00992292	0.962712	0.00456204	0.0307245	0.00200151	0.871152	0.0472161	0.0695872	0.00664556	0.00539929	0.789431	0.0491972	0.0950862	0.0405917	0.0256934	0.774647	0.0880815	0.105535	0.0230683	0.00866785	2.81979e-20	0.845693	0.0355557	0.105771	0.0129806	0	0.831192	0.0260413	0.120354	0.0135042	0.00842584	0.000482915	0.574486	0.0543393	0.32078	0.00481694	0.043733	0.00184478	5.36838e-19
5	5	#1	0.98424	0.00704037	0.00357426	0.00514521	0.982046	0.00480591	0.0126899	0.000458317	0.874252	0.0428772	0.0718769	0.00810474	0.00288892	0.858598	0.037885	0.0790457	0.0171465	0.00732433	0.843143	0.0417381	0.103961	0.00622253	0.00493587	4.14146e-20	0.880859	0.0286349	0.0802129	0.010293	0	0.867284	0.0185894	0.101238	0.00792066	0.00480319	0.000164344	0.653257	0.0427955	0.270596	0.00854217	0.0240341	0.000775659	4.26441e-19
5	5	#2	0.984199	0.0064574	0.00557803	0.00376585	0.981213	0.00575567	0.0118862	0.00114511	0.848485	0.0638118	0.0744504	0.00698643	0.00626588	0.851845	0.0353304	0.0868157	0.0198347	0.0061738	0.845385	0.0405007	0.0982908	0.0105035	0.00532009	4.75574e-20	0.876024	0.029481	0.0828661	0.0116288	0	0.856701	0.0206522	0.106734	0.00996639	0.00589765	4.87694e-05	0.651875	0.0404162	0.265262	0.0152577	0.0240308	0.00315844	4.02711e-19
5	5	#3	0.983543	0.00626656	0.00419319	0.00599713	0.981454	0.00368947	0.0140262	0.000830623	0.858624	0.0540301	0.0718883	0.0106848	0.00477265	0.855909	0.03346	0.0823228	0.0207083	0.00759982	0.845858	0.0393914	0.095183	0.00989055	0.0096772	5.48383e-20	0.882442	0.0273107	0.0793596	0.0108881	0	0.865942	0.0170714	0.103057	0.00844669	0.00539165	9.1014e-05	0.648133	0.0269828	0.281514	0.0128867	0.0289151	0.00142607	0.000143208

## Sheet: Supplementary Table 1B
		Metabolite	Pyruvic acid	Pyruvic acid	Pyruvic acid	Pyruvic acid	Lactic acid	Lactic acid	Lactic acid	Lactic acid	Succinic acid	Succinic acid	Succinic acid	Succinic acid	Succinic acid	Fumaric acid	Fumaric acid	Fumaric acid	Fumaric acid	Fumaric acid	2-Ketoglutaric acid	2-Ketoglutaric acid	2-Ketoglutaric acid	2-Ketoglutaric acid	2-Ketoglutaric acid	2-Ketoglutaric acid	Malic acid	Malic acid	Malic acid	Malic acid	Malic acid	Glutamic acid	Glutamic acid	Glutamic acid	Glutamic acid	Glutamic acid	Glutamic acid	Citric acid	Citric acid	Citric acid	Citric acid	Citric acid	Citric acid	Citric acid
		Mass m+0	174	174	174	174	261	261	261	261	289	289	289	289	289	287	287	287	287	287	346	346	346	346	346	346	419	419	419	419	419	432	432	432	432	432	432	591	591	591	591	591	591	591
		Isotopologue	0	1	2	3	0	1	2	3	0	1	2	3	4	0	1	2	3	4	0	1	2	3	4	5	0	1	2	3	4	0	1	2	3	4	5	0	1	2	3	4	5	6
12C6-Glucose (mM)	13C4-BHB (mM)	Retention Time	10.39	10.39	10.39	10.39	13.29	13.29	13.29	13.29	16.46	16.46	16.46	16.46	16.46	16.83	16.83	16.83	16.83	16.83	18.92	18.92	18.92	18.92	18.92	18.92	19.85	19.85	19.85	19.85	19.85	21.3	21.3	21.3	21.3	21.3	21.3	23.98	23.98	23.98	23.98	23.98	23.98	23.98
0	5	#1	0.921798	0.023708	0.0268348	0.0276589	0.907885	0	0.0820158	0.0100988	0.820081	0.0600424	0.0969538	0.016551	0.00637162	0.805541	0.0522036	0.0864406	0.0304209	0.0253935	0.789179	0.0561028	0.124082	0.0211736	0.00887036	0.000592354	0.826279	0.0544101	0.101677	0.0176341	0	0.807515	0.0435729	0.125647	0.0151552	0.00811013	0	0.624768	0.0439248	0.268014	0.0363467	0.0269463	1.83908e-19	3.28995e-19
0	5	#2	0.925996	0.0255804	0.0186687	0.0297547	0.907403	0	0.0762961	0.0163007	0.824328	0.0600337	0.0926207	0.0182683	0.00474889	0.800948	0.058584	0.102161	0.020611	0.0176961	0.794353	0.0483619	0.130632	0.0173049	0.00844161	0.000906771	0.824879	0.0506724	0.105469	0.0189794	0	0.804154	0.0442566	0.127684	0.0155832	0.00832135	0	0.600972	0.0402422	0.292706	0.028861	0.0285778	0.00813737	0.000503513
0	5	#3	0.938494	0.0219229	0.0178891	0.0216941	0.916443	0	0.0752211	0.00833592	0.817404	0.0684768	0.0948866	0.0151823	0.00405077	0.795107	0.0587255	0.0961209	0.0265181	0.0235289	0.801406	0.050656	0.117433	0.0182146	0.0112117	0.00107833	0.824584	0.0552552	0.0985296	0.0198531	0.00177852	0.80393	0.0443394	0.127559	0.0160264	0.00814523	0	0.605368	0.0646931	0.269482	0.0277986	0.0287801	0.00226789	0.00161036
1	5	#1	0.946847	0.0122053	0.0109037	0.0300436	0.938924	3.21571e-20	0.038349	0.0227271	0.812752	0.0836794	0.0851392	0.0144536	0.00397611	0.777868	0.0564907	0.0968934	0.0460065	0.0227414	0.802125	0.0477681	0.125066	0.0162942	0.00788873	0.00085788	0.828781	0.0592161	0.0932738	0.0182796	0.000449937	0.791678	0.0552285	0.12944	0.0156279	0.00802564	0	0.652066	0.0430179	0.260174	0.0192928	0.020819	0.00463075	2.71051e-20
1	5	#2	0.971424	0.00788315	0.00878095	0.0119123	0.966959	0.00241597	0.0275372	0.00308744	0.810919	0.0865594	0.0858139	0.012797	0.0039105	0.779901	0.0543002	0.0988092	0.0441633	0.0228258	0.799381	0.0465482	0.129106	0.0160006	0.00743597	0.001528	0.814946	0.0659198	0.103331	0.015803	0	0.788522	0.0553434	0.131609	0.0165089	0.00801702	0	0.654443	0.0370469	0.252416	0.0293602	0.0245918	0.00214168	3.38813e-20
1	5	#3	0.960987	0.0137769	0.00914653	0.0160891	0.961085	5.0016e-20	0.0355359	0.00337861	0.797713	0.0894291	0.0951314	0.0147879	0.00293855	0.783135	0.0637308	0.0954573	0.0380568	0.0196199	0.798522	0.0489461	0.126479	0.0164443	0.00911091	0.000497514	0.820013	0.0618378	0.0987	0.0194494	0	0.785007	0.0569493	0.132955	0.01659	0.00849894	0	0.62428	0.0629556	0.253256	0.0260961	0.0327167	0.000695389	3.07688e-19
5	5	#1	0.980832	0.00844279	0.00256801	0.0081571	0.981734	0.00595829	0.0119463	0.000360954	0.82381	0.0834115	0.0751964	0.0117654	0.00581629	0.805633	0.0411332	0.0976874	0.038747	0.0167995	0.821478	0.0293192	0.125023	0.0125161	0.0109332	0.000730265	0.845385	0.0379684	0.102309	0.0134063	0.000931811	0.807945	0.040623	0.129806	0.0137943	0.00783193	0	0.639047	0.0337231	0.276721	0.0174786	0.0289233	0.00357088	0.000535324
5	5	#2	0.979595	0.00674367	0.00525288	0.00840821	0.980483	0.00511564	0.0136034	0.000797432	0.81946	0.0740402	0.0877513	0.0123495	0.00639926	0.802875	0.0445866	0.0951457	0.036816	0.0205763	0.821465	0.0355512	0.121624	0.0127573	0.0085446	5.80929e-05	0.844999	0.0410633	0.100803	0.0125287	0.000606137	0.813253	0.0378789	0.128721	0.0121263	0.00782319	0.000196896	0.652918	0.0305857	0.264036	0.0269591	0.0243337	0.00116701	3.46641e-19
5	5	#3	0.983841	0.00608373	0.00372654	0.00634863	0.981504	0.00637427	0.0119368	0.000184549	0.806151	0.0977693	0.0785569	0.0120484	0.00547447	0.812606	0.047597	0.091224	0.0339796	0.0145932	0.825971	0.0342746	0.117651	0.0133629	0.00778668	0.000954153	0.845633	0.0433627	0.0962252	0.0147786	1.0842e-19	0.812088	0.041631	0.126318	0.0126357	0.00732662	0	0.657517	0.0334979	0.25836	0.0225898	0.0262177	0.00181769	3.60804e-19

## Sheet: Supplementary Table 2
		Metabolite	Pyruvic acid	Pyruvic acid	Pyruvic acid	Pyruvic acid	Lactic acid	Lactic acid	Lactic acid	Lactic acid	Succinic acid	Succinic acid	Succinic acid	Succinic acid	Succinic acid	Fumaric acid	Fumaric acid	Fumaric acid	Fumaric acid	Fumaric acid	2-Ketoglutaric acid	2-Ketoglutaric acid	2-Ketoglutaric acid	2-Ketoglutaric acid	2-Ketoglutaric acid	2-Ketoglutaric acid	Malic acid	Malic acid	Malic acid	Malic acid	Malic acid	Aspartic acid	Aspartic acid	Aspartic acid	Aspartic acid	Aspartic acid	Glutamic acid	Glutamic acid	Glutamic acid	Glutamic acid	Glutamic acid	Glutamic acid	Citric acid	Citric acid	Citric acid	Citric acid	Citric acid	Citric acid	Citric acid
		Mass m+0	174	174	174	174	261	261	261	261	289	289	289	289	289	287	287	287	287	287	346	346	346	346	346	346	419	419	419	419	419	418	418	418	418	418	432	432	432	432	432	432	591	591	591	591	591	591	591
		Isotopologue	0	1	2	3	0	1	2	3	0	1	2	3	4	0	1	2	3	4	0	1	2	3	4	5	0	1	2	3	4	0	1	2	3	4	0	1	2	3	4	5	0	1	2	3	4	5	6
LPS	BHB	Retention Time	8.32	8.32	8.32	8.32	10.93	10.93	10.93	10.93	13.97	13.97	13.97	13.97	13.97	14.35	14.35	14.35	14.35	14.35	16.45	16.45	16.45	16.45	16.45	16.45	17.37	17.37	17.37	17.37	17.37	17.75	17.75	17.75	17.75	17.75	18.82	18.82	18.82	18.82	18.82	18.82	21.54	21.54	21.54	21.54	21.54	21.54	21.54
-	-	#1	0.313	0	1.27893e-18	0.687	0.317205	0	0.0673998	0.615395	0.86986	0.0369663	0.0765207	0.0125639	0.00408876	0.844689	0.0196762	0.0811728	0.0488959	0.00556596	0.866493	0.00235876	0.104237	0.014619	0.0108625	0.00143036	0.858536	0.0154282	0.0894383	0.0353299	0.00126768	0.851133	0.0176172	0.0895332	0.0398863	0.00182999	0.858875	0.0157991	0.101465	0.0115422	0.0103163	0.00200311	0.555889	0.0163209	0.346612	0.0205604	0.0414022	0.0159011	0.00331398
-	-	#2	0.303075	0	1.30611e-18	0.696925	0.34199	0	0.0360446	0.621965	0.862725	0.0388675	0.080762	0.014539	0.00310655	0.839411	0.0209246	0.0872239	0.0467255	0.00571492	0.856905	0.00952693	0.1073	0.0122646	0.0102901	0.00371311	0.852183	0.0176923	0.0879556	0.0398322	0.00233704	0.845151	0.0181848	0.0942035	0.0393444	0.00311604	0.85159	0.0164944	0.107391	0.0111455	0.0111902	0.00218914	0.561926	0.00667116	0.335527	0.0322224	0.0467354	0.0169178	0
-	-	#3	0.318799	0	1.26119e-18	0.681201	0.37898	0	0.0371377	0.583882	0.861399	0.0401052	0.0810986	0.0137332	0.00366371	0.839884	0.0198801	0.0849772	0.0498419	0.00541663	0.852263	0.0224524	0.10297	0.00994372	0.00908936	0.00328155	0.858195	0.0147512	0.0859172	0.0383008	0.00283623	0.844931	0.0191158	0.0945544	0.0391693	0.00222961	0.853621	0.0167345	0.104379	0.0126792	0.0106575	0.00192874	0.573669	0.0114366	0.33118	0.020127	0.0463795	0.0172083	0
+	-	#1	0.248715	0	1.39376e-18	0.751285	0.293063	0	0.0154666	0.691471	0.870002	0.0148816	0.0935562	0.0144805	0.00707954	0.842528	0.0138889	0.0843924	0.0546498	0.00454058	0.860462	0.0136011	0.100182	0.0111621	0.0112822	0.00331	0.857947	0.00687446	0.0858639	0.0472019	0.00211272	0.85648	0.0092872	0.0862505	0.0455562	0.00242657	0.85604	0.0161236	0.104769	0.00984608	0.0101635	0.0030583	0.534782	0.00278747	0.364853	0.0174812	0.0521559	0.0254721	0.00246845
+	-	#2	0.259114	0	1.38397e-18	0.740886	0.283592	0	0.0178492	0.698558	0.859733	0.0225363	0.0964182	0.0135925	0.0077205	0.843405	0.0137278	0.0833611	0.0535781	0.00592766	0.864075	0.00851155	0.0998524	0.0126819	0.0126484	0.00223061	0.855467	0.0118039	0.0813053	0.0497112	0.00171223	0.849753	0.011311	0.0890326	0.0468198	0.00308376	0.85162	0.0160545	0.107974	0.0106855	0.0107836	0.00288313	0.517122	0.00564931	0.375595	0.0290503	0.0440955	0.0249539	0.0035345
+	-	#3	0.255139	0	1.38805e-18	0.744861	0.275681	0	0.032726	0.691593	0.86626	0.0167143	0.0971974	0.013203	0.00662495	0.840559	0.0187984	0.0783456	0.0571969	0.00510032	0.858092	0.0121212	0.103841	0.0107427	0.0106305	0.00457218	0.858653	0.00471339	0.0853791	0.0487988	0.00245551	0.852073	0.0112297	0.08822	0.0447894	0.00368838	0.859255	0.0134033	0.10388	0.0100664	0.0105969	0.00279779	0.514482	0.00747746	0.384748	0.0177394	0.0461479	0.0294049	0
-	+	#1	0.319102	0	1.26022e-18	0.680898	0.335002	0	0.102661	0.562336	0.932236	0.0194723	0.0407484	0.00615838	0.00138466	0.904953	0.0175096	0.0303717	0.044741	0.00242473	0.937932	0.0154893	0.0326794	0.0106632	0.00183576	0.00140062	0.917074	0.0139616	0.0337126	0.0352514	2.1684e-19	0.917307	0.0127222	0.037036	0.0329352	0	0.930233	0.0170861	0.0433164	0.00656684	0.00211238	0.00068486	0.84856	0.0114583	0.094996	0.0351256	0.00716226	0.00269811	1.46219e-20
-	+	#2	0.3251	0	1.24028e-18	0.6749	0.354842	0	0.0612045	0.583954	0.909415	0.0505218	0.0326129	0.00365851	0.00379143	0.901831	0.0148758	0.0362985	0.0441962	0.00279847	0.933763	0.00930275	0.0464341	0.00583755	0.00366979	0.000993299	0.915915	0.0137609	0.0343976	0.0359262	0	0.916066	0.0110783	0.037443	0.0350267	0.000386054	0.931413	0.0138331	0.0441469	0.0073265	0.0026147	0.000666236	0.834721	0.0109324	0.106775	0.0314675	0.0117803	0.00432312	3.17599e-20
-	+	#3	0.317795	0	1.26436e-18	0.682205	0.338897	0	0.059805	0.601298	0.922466	0.0307773	0.0395471	0.00603702	0.00117259	0.90075	0.0124982	0.0367911	0.047622	0.00233849	0.938019	0.0120394	0.0396802	0.00812523	0.00203	0.000105955	0.916973	0.00984123	0.0359974	0.0371885	0	0.911661	0.0120241	0.040721	0.0355943	0	0.928662	0.0170615	0.0438444	0.00711848	0.00264467	0.00066865	0.832515	0.0242546	0.0988441	0.0331021	0.00896195	0.00162371	0.000698337
+	+	#1	0.211082	0	1.40809e-18	0.788918	0.289331	0	0.018038	0.692631	0.904049	0.0196825	0.0642782	0.00612275	0.0058675	0.879881	0.0125896	0.0478782	0.0563424	0.0033087	0.91207	0.011001	0.0572305	0.0111392	0.00662307	0.00193641	0.899477	0.00255735	0.0499001	0.047986	7.94113e-05	0.899209	0.00689288	0.0473061	0.0453989	0.00119333	0.903231	0.0177884	0.0652398	0.00689151	0.00524693	0.00160264	0.715406	0.00898112	0.208822	0.0291699	0.0222232	0.0149182	0.000480173
+	+	#2	0.248545	0	1.39389e-18	0.751455	0.296826	0	0.0372091	0.665965	0.902425	0.0207084	0.0643412	0.00856717	0.00395801	0.875093	0.0147738	0.0496446	0.0565048	0.00398376	0.915714	0.0015072	0.068301	0.00726421	0.00468793	0.00252567	0.893832	0.00852267	0.0503077	0.0473024	3.55025e-05	0.894801	0.0106323	0.0489946	0.0442486	0.00132401	0.902768	0.0168913	0.0658799	0.00742921	0.00544572	0.00158623	0.715357	0.00235073	0.214483	0.0306776	0.0251064	0.0120255	4.40924e-21
+	+	#3	0.224012	0	1.40649e-18	0.775988	0.25572	0	0.0197238	0.724556	0.905209	0.0206374	0.0636196	0.00673385	0.00379991	0.881957	0.0153379	0.0448007	0.0535612	0.00434371	0.915659	0.00598446	0.0627708	0.00682308	0.00723897	0.00152394	0.895316	0.00737167	0.0487449	0.0471438	0.0014238	0.894779	0.00908935	0.0506777	0.0450355	0.000418666	0.904078	0.0156239	0.0661539	0.00703238	0.00548561	0.0016266	0.707066	0.0124282	0.210569	0.0363576	0.0191751	0.0143771	2.73336e-05

## Sheet: Supplementary Table 3
	Test	Metabolite	Uncorrected Fisher's LSD	Individual P Value	q values
	1	DHAP	VC:- BHB vs. VC:+ BHB	0.559304	0.618452
	2		VC:- BHB vs. LPS:- BHB	0.000549	0.011433
	3		VC:- BHB vs. LPS:+ BHB	2.1e-05	0.001312
	4		VC:+ BHB vs. LPS:- BHB	0.000275	0.006872
	5		VC:+ BHB vs. LPS:+ BHB	1.3e-05	0.001312
	6		LPS:- BHB vs. LPS:+ BHB	0.010257	0.049868
	7	Glycerol	VC:- BHB vs. VC:+ BHB	0.248217	0.369223
	8		VC:- BHB vs. BHB:- BHB	0.863717	0.817587
	9		VC:- BHB vs. BHB:+ BHB	0.10488	0.217397
	10		VC:+ BHB vs. BHB:- BHB	0.192631	0.337658
	11		VC:+ BHB vs. BHB:+ BHB	0.575914	0.630129
	12		BHB:- BHB vs. BHB:+ BHB	0.079804	0.185517
	13	Pyruvate	VC: - BHB vs. VC:+ BHB	0.78153	0.756994
	14		VC: - BHB vs. LPS: - BHB	0.275686	0.380454
	15		VC: - BHB vs. LPS:+ BHB	0.080482	0.185517
	16		VC:+ BHB vs. LPS: - BHB	0.183272	0.331882
	17		VC:+ BHB vs. LPS:+ BHB	0.124983	0.246776
	18		LPS: - BHB vs. LPS:+ BHB	0.01319	0.05478
	19	Alanine	VC:- BHB vs. VC:+ BHB	0.287783	0.380454
	20		VC:- BHB vs. LPS:- BHB	0.453638	0.514551
	21		VC:- BHB vs. LPS:+ BHB	0.04576	0.121653
	22		VC:+ BHB vs. LPS:- BHB	0.090239	0.201346
	23		VC:+ BHB vs. LPS:+ BHB	0.255744	0.375944
	24		LPS:- BHB vs. LPS:+ BHB	0.013591	0.05478
	25	Lactic acid	VC: - BHB vs. VC:+ BHB	0.705846	0.722914
	26		VC: - BHB vs. LPS: - BHB	0.762301	0.755948
	27		VC: - BHB vs. LPS:+ BHB	0.08166	0.185517
	28		VC:+ BHB vs. LPS: - BHB	0.939555	0.8761
	29		VC:+ BHB vs. LPS:+ BHB	0.044399	0.121653
	30		LPS: - BHB vs. LPS:+ BHB	0.050167	0.127926
	31	Serine	VC:- BHB vs. VC:+ BHB	0.288067	0.380454
	32		VC:- BHB vs. LPS:- BHB	0.722672	0.734129
	33		VC:- BHB vs. LPS:+ BHB	0.018182	0.070995
	34		VC:+ BHB vs. LPS:- BHB	0.170587	0.313454
	35		VC:+ BHB vs. LPS:+ BHB	0.106132	0.217397
	36		LPS:- BHB vs. LPS:+ BHB	0.010441	0.049868
	37	Glycine	VC:- BHB vs. VC:+ BHB	0.162411	0.302884
	38		VC:- BHB vs. LPS:- BHB	0.300456	0.380454
	39		VC:- BHB vs. LPS:+ BHB	0.028013	0.093972
	40		VC:+ BHB vs. LPS:- BHB	0.029445	0.094337
	41		VC:+ BHB vs. LPS:+ BHB	0.287588	0.380454
	42		LPS:- BHB vs. LPS:+ BHB	0.00535	0.035183
	43	Methionine	VC:- BHB vs. VC:+ BHB	0.2858	0.380454
	44		VC:- BHB vs. LPS:- BHB	0.265364	0.380454
	45		VC:- BHB vs. LPS:+ BHB	0.054242	0.130594
	46		VC:+ BHB vs. LPS:- BHB	0.04732	0.12318
	47		VC:+ BHB vs. LPS:+ BHB	0.299206	0.380454
	48		LPS:- BHB vs. LPS:+ BHB	0.008677	0.047139
	49	Citric acid	VC:- BHB vs. VC:+ BHB	0.026907	0.093972
	50		VC:- BHB vs. LPS:- BHB	0.579951	0.630129
	51		VC:- BHB vs. LPS:+ BHB	0.004862	0.03375
	52		VC:+ BHB vs. LPS:- BHB	0.011175	0.049868
	53		VC:+ BHB vs. LPS:+ BHB	0.284032	0.380454
	54		LPS:- BHB vs. LPS:+ BHB	0.0022	0.027489
	55	α-ketoglutaric acid	VC:- BHB vs. VC:+ BHB	0.429363	0.501392
	56		VC:- BHB vs. LPS:- BHB	0.346472	0.42863
	57		VC:- BHB vs. LPS:+ BHB	0.00124	0.022134
	58		VC:+ BHB vs. LPS:- BHB	0.870808	0.818101
	59		VC:+ BHB vs. LPS:+ BHB	0.003748	0.032046
	60		LPS:- BHB vs. LPS:+ BHB	0.004744	0.03375
	61	Glutamic acid	VC:- BHB vs. VC:+ BHB	0.299593	0.380454
	62		VC:- BHB vs. LPS:- BHB	0.74649	0.746191
	63		VC:- BHB vs. LPS:+ BHB	0.007752	0.046124
	64		VC:+ BHB vs. LPS:- BHB	0.186788	0.333417
	65		VC:+ BHB vs. LPS:+ BHB	0.04191	0.119015
	66		LPS:- BHB vs. LPS:+ BHB	0.004789	0.03375
	67	Succinic acid	VC:- BHB vs. VC:+ BHB	0.658749	0.702736
	68		VC:- BHB vs. LPS:- BHB	0.010391	0.049868
	69		VC:- BHB vs. LPS:+ BHB	6.8e-05	0.002832
	70		VC:+ BHB vs. LPS:- BHB	0.020797	0.078745
	71		VC:+ BHB vs. LPS:+ BHB	0.000106	0.003311
	72		LPS:- BHB vs. LPS:+ BHB	0.003051	0.031769
	73	Fumaric acid	VC:- BHB vs. VC:+ BHB	0.30144	0.380454
	74		VC:- BHB vs. LPS:- BHB	0.775148	0.756678
	75		VC:- BHB vs. LPS:+ BHB	0.001858	0.025795
	76		VC:+ BHB vs. LPS:- BHB	0.441839	0.506493
	77		VC:+ BHB vs. LPS:+ BHB	0.00867	0.047139
	78		LPS:- BHB vs. LPS:+ BHB	0.002757	0.031317
	79	Malic acid	VC:- BHB vs. VC:+ BHB	0.237694	0.369223
	80		VC:- BHB vs. LPS:- BHB	0.634013	0.68293
	81		VC:- BHB vs. LPS:+ BHB	0.001855	0.025795
	82		VC:+ BHB vs. LPS:- BHB	0.457104	0.514551
	83		VC:+ BHB vs. LPS:+ BHB	0.011161	0.049868
	84		LPS:- BHB vs. LPS:+ BHB	0.003619	0.032046
	85	Aspartic acid	VC:- BHB vs. VC:+ BHB	0.246617	0.369223
	86		VC:- BHB vs. LPS:- BHB	0.024342	0.089457
	87		VC:- BHB vs. LPS:+ BHB	0.77182	0.756678
	88		VC:+ BHB vs. LPS:- BHB	0.003847	0.032046
	89		VC:+ BHB vs. LPS:+ BHB	0.15973	0.302398
	90		LPS:- BHB vs. LPS:+ BHB	0.038783	0.112696
	91	Glutamine	VC:- BHB vs. VC:+ BHB	0.663648	0.702736
	92		VC:- BHB vs. LPS:- BHB	0.814481	0.782842
	93		VC:- BHB vs. LPS:+ BHB	0.045699	0.121653
	94		VC:+ BHB vs. LPS:- BHB	0.507345	0.566007
	95		VC:+ BHB vs. LPS:+ BHB	0.092223	0.202163
	96		LPS:- BHB vs. LPS:+ BHB	0.031318	0.095444
	97	Valine	VC: - BHB vs. VC:+ BHB	0.970513	0.891659
	98		VC: - BHB vs. LPS: - BHB	0.376919	0.448534
	99		VC: - BHB vs. LPS:+ BHB	0.121953	0.245775
	100		VC:+ BHB vs. LPS: - BHB	0.358766	0.439311
	101		VC:+ BHB vs. LPS:+ BHB	0.129208	0.248378
	102		LPS: - BHB vs. LPS:+ BHB	0.028579	0.093972
	103	Leucine	VC:- BHB vs. VC:+ BHB	0.968179	0.891659
	104		VC:- BHB vs. LPS:- BHB	0.293216	0.380454
	105		VC:- BHB vs. LPS:+ BHB	0.207324	0.340569
	106		VC:+ BHB vs. LPS:- BHB	0.277145	0.380454
	107		VC:+ BHB vs. LPS:+ BHB	0.219944	0.347873
	108		LPS:- BHB vs. LPS:+ BHB	0.037121	0.110435
	109	Threonine	VC:- BHB vs. VC:+ BHB	0.437357	0.505998
	110		VC:- BHB vs. LPS:- BHB	0.691832	0.717815
	111		VC:- BHB vs. LPS:+ BHB	0.028182	0.093972
	112		VC:+ BHB vs. LPS:- BHB	0.695123	0.717815
	113		VC:+ BHB vs. LPS:+ BHB	0.100439	0.21305
	114		LPS:- BHB vs. LPS:+ BHB	0.053466	0.130594
	115	Lysine	VC:- BHB vs. VC:+ BHB	0.362137	0.439311
	116		VC:- BHB vs. LPS:- BHB	0.204307	0.340569
	117		VC:- BHB vs. LPS:+ BHB	0.991963	0.904714
	118		VC:+ BHB vs. LPS:- BHB	0.688581	0.717815
	119		VC:+ BHB vs. LPS:+ BHB	0.367052	0.440992
	120		LPS:- BHB vs. LPS:+ BHB	0.207393	0.340569
	121	Pyroglutamic acid	VC:- BHB vs. VC:+ BHB	0.2126	0.340569
	122		VC:- BHB vs. LPS:- BHB	0.7343	0.739926
	123		VC:- BHB vs. LPS:+ BHB	0.0124	0.053427
	124		VC:+ BHB vs. LPS:- BHB	0.1264	0.246776
	125		VC:+ BHB vs. LPS:+ BHB	0.1006	0.21305
	126		LPS:- BHB vs. LPS:+ BHB	0.0074	0.046124
	127	Phanylalanine	VC:- BHB vs. VC:+ BHB	0.999999	0.905434
	128		VC:- BHB vs. LPS:- BHB	0.243733	0.369223
	129		VC:- BHB vs. LPS:+ BHB	0.211249	0.340569
	130		VC:+ BHB vs. LPS:- BHB	0.243733	0.369223
	131		VC:+ BHB vs. LPS:+ BHB	0.211249	0.340569
	132		LPS:- BHB vs. LPS:+ BHB	0.03078	0.095444
	133	Tyrosine	VC:- BHB vs. VC:+ BHB	0.845169	0.806136
	134		VC:- BHB vs. LPS:- BHB	0.194569	0.337658
	135		VC:- BHB vs. LPS:+ BHB	0.427007	0.501392
	136		VC:+ BHB vs. LPS:- BHB	0.259342	0.3768
	137		VC:+ BHB vs. LPS:+ BHB	0.329406	0.411593
	138		LPS:- BHB vs. LPS:+ BHB	0.054349	0.130594
